# Supplementary material for: Effect of Sugarcane Cultivars Infected with Sugarcane Yellow Leaf Virus (ScYLV) on Feeding Behavior and Biological Performance of Melanaphis sacchari (Hemiptera: Aphididae)
Source: Plants (Basel). 2021 Oct 6;10(10):2122. doi: 10.3390/plants10102122 (PMC8537889; doi:10.3390/plants10102122)
Supplement: Supplementary file 1 [file plants-10-02122-s001.zip]

Archive with 1 entries (1 files):
- plants-1393913-supplementary.pdf
